# Supplementary material for: Monitoring Nrf2/ARE Pathway Activity with a New Zebrafish Reporter System
Source: Int J Mol Sci. 2023 Apr 6;24(7):6804. doi: 10.3390/ijms24076804 (PMC10095123; doi:10.3390/ijms24076804)
Supplement: Supplementary file 1 [file ijms-24-06804-s001.zip]

Archive with 10 entries (10 files):
- Figure S1.tif
- Figure S2.tif
- Figure S3.tif
- Figure S4.tif
- Figure S5.tif
- Figure S6.tif
- ijms-2221055-Supplemental Data (Table S1- Figure S1-S6).pdf
- Video S1.avi
- Video S2.avi
- Video S3.avi
